# Supplementary material for: Peripheral white blood cell patterns in children with hydrocephalus as a response to ventriculo-peritoneal shunt infection
Source: PLoS One. 2024 Aug 9;19(8):e0308131. doi: 10.1371/journal.pone.0308131 (PMC11315324; doi:10.1371/journal.pone.0308131)
Supplement: S1 Data — (XLS) [file pone.0308131.s001.xls]

## Sheet: Measurement I
No	WBC 10^3/ul	NEUTR#abs 10^3/ul	NEUTR%	LYMPH#abs 10^3/ul	LYMPH%	MONO#abs 10^3/ul	MONO%	EO#abs 10^3/ul	EO%
	(4-13)	(1.5-8.5)	(35-55)	(1.5-9.5)	(40-60)	(0.2-1.2)	(2-7)	(0.3-0.8)	(1-5)
1	15.42	5.92	38.4	7.44	48.2	0.87	5.60	1.12	7.30
2	16.8	5.55	34.5	8.24	51.2	1.10	6.8	1.14	7.1
3	17.5	5.16	35.6	7.22	49.8	1.03	7.1	1.04	7.2
4	16.7	6.15	39.2	7.35	46.8	0.96	6.1	1.18	7.5
5	14.9	5.48	34.7	8.28	52.4	0.88	5.6	1.09	6.9
6	16.3	5.45	37.6	7.22	49.8	0.84	5.8	0.94	6.5
7	15.8	6.14	41.2	6.99	46.9	0.83	5.6	0.88	5.9
8	17.9	6.09	38.3	7.81	49.1	0.78	4.9	1.16	7.30
9	16.2	5.51	35.9	7.72	50.3	0.98	6.4	1.09	7.1
10	17.4	4.86	34.5	7.21	51.1	0.89	6.3	1.09	7.7
11	14.8	5.02	36.4	6.89	49.9	0.79	5.7	1.02	7.4
12	16.2	5.65	35.1	8.39	52.1	0.82	5.1	1.18	7.3
13	16.1	6.07	39.4	7.07	45.9	0.99	6.4	1.22	7.9
14	16.3	6.69	42.1	7.09	44.6	0.92	5.8	1.13	7.1
15	15.3	6.06	39.9	7.11	46.8	0.85	5.6	1.09	7.2
16	17.2	5.91	40.2	6.95	47.3	0.87	5.9	0.88	6.0
17	15.2	4.92	33.7	7.75	53.1	0.85	5.8	1.01	6.9
18	17.3	6.35	42.6	7.03	47.2	0.69	4.6	0.72	4.8
19	15.3	4.68	33.9	7.22	52.3	0.99	7.2	0.86	6.2
20	18.25	6.15	38.2	7.79	48.4	0.87	5.4	1.21	7.5
21	15.6	6.07	39.4	7.18	46.6	0.91	5.9	1.19	7.7
22	17.7	5.47	34.6	8.44	53.4	0.76	4.8	1.09	6.9
23	15.9	5.52	35.8	7.63	49.5	0.99	6.4	1.22	7.9
24	18.1	5.91	36.5	8.28	51.1	1.0	6.2	0.94	5.8
25	16.2	5.91	37.9	7.63	48.9	0.90	5.8	1.08	6.9
26	16.7	5.65	36.9	7.68	50.2	0.83	5.4	1.09	7.1
27	18.45	5.75	39.1	6.97	47.4	0.87	5.9	1.09	7.4
28	16.5	5.48	36.8	7.41	49.7	0.82	5.5	1.15	7.7
29	17.9	6.03	38.4	7.66	48.8	0.82	5.2	1.15	7.3
30	14.9	5.36	33.7	8.32	52.3	1.07	6.7	1.08	6.8

## Sheet: Measurement II
No	WBC 10^3/ul	NEUTR#abs 10^3/ul	NEUTR%	LYMPH#abs 10^3/ul	LYMPH%	MONO#abs 10^3/ul	MONO%	EO#abs 10^3/ul	EO%
	(4-13)	(1.5-8.5)	(35-55)	(1.5-9.5)	(40-60)	(0.2-1.2)	(2-7)	(0.3-0.8)	(1-5)
1	10.69	2.83	26.5	3.20	29.9	0.68	6.40	3.81	35.6
2	12.01	3.40	33.7	3.04	30.1	0.67	6.6	2.94	29.1
3	10.9	4.24	37.9	4.19	37.4	0.66	5.9	2.05	18.3
4	12.7	3.61	33.1	3.29	30.2	0.77	7.1	3.15	28.9
5	10.5	3.57	31.9	3.24	28.9	0.76	6.8	3.60	32.1
6	12.0	3.69	34.8	3.17	29.9	0.67	6.3	3.01	28.4
7	11.87	2.75	27.8	3.75	37.9	0.64	6.5	2.71	27.4
8	10.7	2.90	28.7	3.40	33.7	0.58	5.7	3.18	31.5
9	9.98	2.83	26.7	3.79	35.8	0.68	6.4	3.26	30.8
10	11.6	3.65	35.1	3.32	31.9	1.0	6.9	2.67	25.7
11	10.2	3.86	35.7	3.12	28.9	0.60	5.6	3.19	29.5
12	12.7	2.81	28.7	3.64	37.1	0.52	5.3	2.80	28.5
13	10.9	3.97	35.8	4.37	39.4	0.54	4.9	2.16	19.5
14	9.7	3.77	35.6	3.31	31.2	0.88	8.3	2.60	24.5
15	11.3	3.51	33.4	3.12	29.7	0.68	6.5	3.16	30.1
16	10.54	3.94	36.8	3.73	34.9	0.77	7.2	2.19	20.5
17	8.91	4.42	39.1	3.46	30.6	0.72	6.4	2.64	23.4
18	12.7	2.71	27.1	4.53	45.3	0.75	7.5	1.96	19.6
19	10.2	4.34	40.9	4.22	39.8	0.68	6.4	1.32	12.5
20	12.3	5.30	48.2	3.29	29.9	0.75	6.8	1.61	14.6
21	11.5	3.03	29.1	3.50	33.7	0.58	5.6	3.24	31.2
22	9.5	2.87	27.1	3.05	28.8	0.78	7.4	3.86	36.4
23	10.2	3.11	28.8	3.59	33.2	0.70	6.5	3.37	31.2
24	12.2	3.07	29.8	3.62	35.1	0.65	6.3	2.83	27.5
25	9.78	3.92	38.1	3.25	31.6	0.46	4.5	2.61	25.3
26	12.6	2.76	28.7	4.22	44.0	0.55	5.7	2.04	21.2
27	10.4	3.66	38.9	3.30	35.1	0.59	6.3	1.82	19.4
28	11.0	3.24	28.7	5.55	49.1	0.69	6.1	1.77	15.7
29	8.98	3.24	31.2	4.69	45.1	0.60	5.8	1.82	17.5
30	10.3	3.69	34.2	4.29	39.7	0.46	4.3	2.32	21.5

## Sheet: Measurement III
No	WBC 10^3/ul	NEUTR#abs 10^3/ul	NEUTR%	LYMPH#abs 10^3/ul	LYMPH%	MONO#abs 10^3/ul	MONO%	EO#abs 10^3/ul	EO%
	(4-13)	(1.5-8.5)	(35-55)	(1.5-9.5)	(40-60)	(0.2-1.2)	(2-7)	(0.3-0.8)	(1-5)
1	8.91	2.79	31.4	4.86	54.5	0.66	7.40	0.57	6.40
2	9.3	3.1	34.0	4.65	51.1	0.69	7.6	0.61	6.70
3	9.9	2.13	28.0	4.35	57.2	0.57	7.5	0.54	7.1
4	10.1	2.80	34.1	4.33	52.8	0.56	6.8	0.48	5.8
5	8.92	2.19	31.7	3.88	56.3	0.48	6.9	0.34	4.9
6	7.98	3.09	33.2	5.12	55.1	0.55	5.9	0.49	5.3
7	11.2	2.36	28.1	4.88	58.1	0.65	7.7	0.47	5.6
8	7.9	2.26	32.8	3.60	52.2	0.56	8.1	0.42	6.1
9	10.32	2.27	29.1	4.46	57.2	0.58	7.5	0.46	5.9
10	10.2	3.18	34.9	4.72	51.9	0.65	7.1	0.51	5.6
11	9.6	2.43	28.6	4.82	56.7	0.72	8.5	0.49	5.8
12	11.5	2.35	34.1	3.71	53.7	0.48	6.9	0.34	4.9
13	7.65	2.95	33.9	4.53	52.1	0.64	7.4	0.53	6.1
14	8.56	2.45	27.8	5.20	59.1	0.73	8.3	0.40	4.6
15	9.5	3.22	34.7	4.73	50.9	0.79	8.5	0.51	5.5
16	9.91	2.99	31.2	5.31	55.3	0.81	8.4	0.44	4.6
17	8.79	3.18	32.1	5.37	54.2	0.68	6.9	0.62	6.3
18	12.01	2.65	31.6	4.61	54.9	0.63	7.5	0.49	5.8
19	8.73	2.86	30.7	5.19	55.8	0.72	7.7	0.50	5.4
20	9.54	2.75	32.4	4.64	54.6	0.66	7.8	0.42	4.9
21	7.9	3.06	35.2	4.36	50.1	0.70	8.1	0.56	6.4
22	9.9	2.70	32.5	4.59	55.3	0.49	5.9	0.51	6.1
23	11.7	2.65	33.5	4.20	53.2	0.54	6.8	0.45	5.7
24	9.1	3.09	32.9	5.12	54.5	0.69	7.3	0.44	4.7
25	10.03	2.65	31.5	4.58	54.5	0.64	7.6	0.51	6.1
26	7.8	2.82	32.8	4.53	52.7	0.64	7.5	0.57	6.6
27	9.65	2.89	31.4	5.21	56.7	0.54	5.9	0.52	5.7
28	8.87	2.71	32.3	4.71	56.1	0.55	6.5	0.40	4.8
29	11.6	2.98	33.1	4.92	54.7	0.62	6.9	0.46	5.1
30	10.2	2.81	30.9	5.02	55.2	0.66	7.3	0.58	6.40

## Sheet: Control measurement
No	WBC 10^3/ul	NEUTR#abs 10^3/ul	NEUTR%	LYMPH#abs 10^3/ul	LYMPH%	MONO#abs 10^3/ul	MONO%	EO#abs 10^3/ul	EO%
	(4-13)	(1.5-8.5)	(35-55)	(1.5-9.5)	(40-60)	(0.2-1.2)	(2-7)	(0.3-0.8)	(1-5)
1	4.8	1.63	49.0	1.09	32.7	0.44	13.20	0.15	4.50
2	5.2	1.76	42.8	1.75	42.5	0.41	10.1	0.15	3.6
3	4.9	1.39	35.8	2.12	54.5	0.17	4.5	0.17	4.4
4	9.3	2.60	51.8	1.82	36.4	0.33	6.5	0.22	4.50
5	7.5	2.45	36.1	3.84	56.7	0.23	3.5	0.19	2.8
6	6.4	1.30	36.6	1.93	54.1	0.18	4.7	0.13	3.6
7	4.5	1.83	41.2	2.12	47.8	0.30	6.9	0.15	3.3
8	5.6	1.54	38.7	1.79	45.1	0.45	11.2	0.14	3.6
9	4.9	2.65	49.9	2.11	39.7	0.30	5.7	0.22	4.2
10	8.6	3.06	53.1	2.00	34.8	0.37	6.4	0.30	5.2
11	9.1	2.43	56.2	1.57	36.3	0.20	4.6	0.08	1.9
12	10.2	2.49	52.3	1.84	38.7	0.18	3.8	0.20	4.3
13	11.5	2.01	34.9	3.10	53.9	0.37	6.5	0.21	3.7
14	6.9	10.04	29.1	2.02	58.6	0.32	9.4	0.09	2.6
15	7.9	2.22	52.5	1.61	38.1	0.25	5.9	0.12	2.8
16	5.9	1.86	33.9	3.16	57.4	0.27	4.9	0.19	3.5
17	9.5	3.34	52.9	2.26	35.7	0.42	6.7	0.27	4.2
18	9.6	1.77	49.6	1.37	38.5	0.28	7.8	0.13	3.6
19	8.6	1.28	34.8	1.97	53.7	0.28	7.5	0.13	3.5
20	7.6	1.39	32.9	2.34	55.6	0.19	4.6	0.29	6.8
21	6.6	2.55	54.7	1.61	34.6	0.30	6.4	0.15	3.2
22	9.8	1.40	37.3	2.06	54.8	0.15	3.9	0.12	3.3
23	9.9	1.60	40.1	1.75	43.9	0.45	11.4	0.18	4.50
24	11.2	1.35	40.7	1.64	49.5	0.16	4.8	0.15	4.4
25	10.4	1.73	40.9	2.06	48.8	0.24	5.8	0.18	4.2
26	12.4	2.53	46.6	2.27	41.8	0.32	5.9	0.27	4.9
27	6.4	2.95	51.2	2.32	40.2	0.22	3.9	0.25	4.4
28	8.6	1.61	42.8	1.62	43.2	0.34	9.1	0.14	3.7
29	9.6	1.23	35.6	1.94	56.1	0.16	4.6	0.10	2.9
30	12.7	1.81	46.7	1.59	41.2	0.26	6.8	0.17	4.50

## Sheet: Worksheet 3
Mean NEUTR#abs 10^3/ul	WBC 10^3/ul
	(4-13)	10.2	10.3	10.4	10.5	10.54	10.69	10.7	10.9	11.0	11.3	11.5	11.6	11.87	12.0	12.01	12.2	12.3	12.6	12.7	8.91	8.98	9.5	9.7	9.78	9.98	Suma końcowa
Suma	#DIV/0!	#DIV/0!	#DIV/0!	#DIV/0!	#DIV/0!	#DIV/0!	#DIV/0!	#DIV/0!	#DIV/0!	#DIV/0!	#DIV/0!	#DIV/0!	#DIV/0!	#DIV/0!	#DIV/0!	#DIV/0!	#DIV/0!	#DIV/0!	#DIV/0!	#DIV/0!	#DIV/0!	#DIV/0!	#DIV/0!	#DIV/0!	#DIV/0!	#DIV/0!	#DIV/0!
