# Supplementary material for: Peripheral white blood cell patterns in children with hydrocephalus as a response to ventriculo-peritoneal shunt infection
Source: PLoS One. 2024 Aug 9;19(8):e0308131. doi: 10.1371/journal.pone.0308131 (PMC11315324; doi:10.1371/journal.pone.0308131)
Supplement: S2 Data — (XLS) [file pone.0308131.s002.xls]

## Sheet: Measurement I
No	Eoatxin3/	CXCL8/	IL-5	MBP	IL-6	CCL3/	CCL11/	Cytosis	Protein	Glucose
	CCL 26	IL-8	pg/ml	ng/ml	pg/ml	MIP-1α	Eotaxin	ul	mg/dl	mg/dl
	pg/ml	pg/ml				pg/ml	pg/ml
1	29.06	858.1	2.13	2.85	292.05	1.89	21.82	28	1660	37
2	9.65	868.9	1.26	0.002	968	1.17	37.7	4	1490	26
3	3.55	1194.4	1.48	0.001	748.5	1.98	41.6	9	1340	30
4	1.67	653.2	1.01	0.001	792.5	1.36	24.88	7	1200	33
5	2.95	482.4	0.49	0.006	344.37	0.34	22.3	2	1221	27
6	7.8	930.3	1.55	0.005	353.38	1.02	33.8	3	1140	33
7	7.66	842.7	1.45	0.05	337.44	1.17	39.3	9	1218	34
8	8.14	864.8	1.33	0.005	343.28	0.96	26.87	2	1080	32
9	8.97	1004.8	1.73	0.003	317.24	1.25	28.75	6	1150	31
10	9.94	948	1.17	0.001	281.87	1.19	19.38	2	1380	26
11	10.39	825.8	1.96	0.012	273.24	1.4	24.28	6	1450	20
12	12.8	933.3	2.53	0.005	344.77	1.51	23.7	8	1245	34
13	15.61	911	2.16	0.008	323.54	1.59	17.95	7	1432	35
14	12.49	905.6	2.19	0.013	313.39	1.4	21.55	8	1430	34
15	12.79	977.8	1.95	0.09	343.59	1.71	18.43	8	1488	36
16	14.39	1107.5	1.64	0.009	218.1	1.9	18.27	2	1398	36
17	6.001	1118.2	1.585	1.302	79.422	16.109	10.145	1	1179	44
18	6.199	1453.7	1.387	0.811	130.808	13.511	8.57	2	1269	43
19	1.414	1156	0.892	0.3	83.586	14.899	8.117	1	1195	41
20	6.431	1563.8	2.032	1.597	79.4	16.629	9.251	28	1660	37
21	4.99	2612.1	0.401	0	246.7	43.709	107.44	22	2973	73
22	5.847	2742.3	0.459	0.002	818.6	41.533	117.928	19	2651	56
23	1.28	495.8	0.86	0.002	886	0.61	42.9	17	960	35
24	10.281	1282.3	1.892	1.142	755.1	21.065	12.294	10	872	73
25	1.654	1044.2	0.916	0.732	72.134	9.764	9.021	1	958	45
26	1.827	1013.1	0.873	0.849	79.062	8.64	8.533	1	887	45
27	1.77	510.7	1.1	0.003	959.5	0.37	32.39	8	775	34
28	17.213	1594.2	2.044	0.709	135.1	16.998	12.107	1	740	47
29	8.61	2329.2	24.38	66.47	842	0.51	5.33	14	655	11
30	20.293	1472.1	1.846	1.847	56.752	12.347	9.845	1	653	47

## Sheet: Measurement II
No	Eoatxin3/	CXCL8/	IL-5	MBP	IL-6	CCL3/	CCL11/	Cytosis	Protein	Glucose
	CCL 26	IL-8	pg/ml	ng/ml	pg/ml	MIP-1α	Eotaxin	ul	mg/dl	mg/dl
	pg/ml	pg/ml				pg/ml	pg/ml
1	3.23	4216.3	12.66	10.26	11366.5	49.01	16.12	134	278	31
2	4	4556.3	25	4.33	15110	67.27	15.1	126	312	35
3	4.44	12245.2	74.58	102.67	86842	186.74	57.07	245	265	20
4	9.21	89103.9	4.18	1305.59	86942	9855.93	10.07	189	178	20
5	0.71	591.8	0.92	0.89	309.77	8.8	123.95	100	249	15
6	6.92	889.4	1.74	0.78	151.72	26.39	36.3	14	137	28
7	13.25	2300.3	3.61	1.25	1053	28.24	15.46	6	193	91
8	7.61	971.5	1.84	1.14	519.5	79.1	13.26	42	150	20
9	43.95	1037.1	13.1	5.31	206.44	20	79.25	28	139	38
10	9.35	3026.9	7.54	2.42	6053	58	210.7	89	252	28
11	10.79	2100.1	2.2	3.33	3935	110.88	99.01	320	361	38
12	14.07	997.4	1.43	0.029	217.19	1.55	17.46	1	386	36
13	13.874	1404.8	2.183	2.946	300	57.62	13.487	130	86	51
14	7.365	1143.3	1.211	2.055	657.788	10.574	8.108	7	223	33
15	6.041	1192	1.838	1.665	1377.8	19.141	19.228	3	208	33
16	10.417	1165	1.46	1.271	590.6	13.352	9.955	1	226	43
17	113.195	1453.1	44.24	1.823	812.4	28.175	1133.01	9	194	22
18	18.295	8101.4	2.389	14.367	889.6	85.534	11.475	600	68	55
19	14.996	1712.3	2.731	1.543	84.3	28.688	112.919	16	168	42
20	15.672	1636	3.739	1.096	175.5	25.832	13.106	32	187	41
21	2.292	1229.5	0.215	6.696	373.1	16.311	13.67	23	101	57
22	1.504	1464.3	0.18	0.001	10080.3	23.571	3.339	1	150	33
23	4.341	1570.6	6.012	11.206	474	60.067	235.478	170	114	40
24	6.792	1741.6	0.429	0.004	333	24.85	6.508	121	107	40
25	4.016	1582.1	0.325	0.007	33.9	16.553	114.937	2	110	38
26	3.819	1563.8	0.376	0.002	438.6	20.639	6.613	1	141	37
27	4.738	1815.3	0.585	0.018	1288.8	20.298	235.727	170	114	40
28	6.299	2858.2	0.456	0.001	12065.1	58.489	189.009	1	129	39
29	4.138	2509.2	0.384	0.003	442.5	83.458	5.336	480	58	59
30	3.588	1561.2	0.799	1.777	89.4	15.598	235.15	120	111	39

## Sheet: Measurement III
No	Eoatxin3/	CXCL8/	IL-5	MBP	IL-6	CCL3/	CCL11/	Cytosis	Protein	Glucose
	CCL 26	IL-8	pg/ml	ng/ml	pg/ml	MIP-1α	Eotaxin	ul	mg/dl	mg/dl
	pg/ml	pg/ml				pg/ml	pg/ml
1	6.15	869.3	1.51	0.94	8.67	3.61	6.59	1	27	67
2	0.86	522.6	0.82	0.001	2.4	0.99	4	2	17	56
3	1.49	495.4	1.05	0.005	4.98	0.29	4.99	1	5	59
4	8.09	931.7	1.49	1.17	16.87	2.34	6.44	2	18	56
5	10.57	890.3	1.83	0.089	14.91	3.29	6.2	2	18	62
6	7.33	1015.1	1.41	1.47	10.29	3.02	6.6	1	10	62
7	8.37	1321.9	1.94	14.91	329.74	2.18	8.55	31	82	38
8	9.13	925.1	1.43	1.89	136.66	13.26	6.35	28	25	55
9	17.6	1001.5	1.86	0.006	361	1.42	26.1	15	34	1185
10	5.54	1114.3	1.692	2.038	4.913	14.069	9.752	2	74	10
11	5.003	1334.7	1.705	1.128	6.672	13.084	9.533	7	63	58
12	7.858	1440.9	1.578	1.582	12.431	14.522	7.778	2	25	50
13	5.199	1419.5	1.586	0.819	5.892	13.792	8.857	5	60	51
14	1.521	1597.1	1.037	19.198	33.818	23.567	8.464	5	10	54
15	1.417	1140.8	0.883	28.586	127.437	67.778	9.816	29	56	51
16	2.471	1059.1	1.168	2.115	7.481	11.331	8.499	10	47	55
17	1.244	1085	1.492	1.777	15.494	17.177	9.305	60	50	40
18	7.292	1387.5	3.728	2.361	100.7	17.203	10.856	5	14	84
19	10.395	2396.5	1.603	0.778	93.1	15.364	9.864	2	24	61
20	5.546	1481.5	1.565	10.969	151.5	16.024	10.434	13	48	61
21	18.075	1231.7	1.989	3.528	49.8	17.411	11.212	4	10	48
22	7.055	1221	2.972	3.273	81.8	17.754	10.257	4	10	65
23	14.908	1678.6	2.128	3.193	31.2	20.755	11.854	13	43	49
24	19.538	1621.4	1.752	22.036	544	24.449	12.499	80	68	42
25	19.805	1871.2	2.156	1.951	109.5	18.259	12.593	5	10	41
26	16.837	1569.5	1.954	1.58	126.1	17.637	10.394	1	10	46
27	15.985	1593.6	1.978	1.103	51.4	22.017	12.426	6	96	33
28	18.395	1478.2	2.146	5.502	91.6	18.241	10.039	1	10	58
29	16.828	1692.3	3.81	2.5	159.3	25.514	13.905	4	55	25
30	5.729	1491	0.804	0.004	344.6	34.359	9.224	52	40	51

## Sheet: Control measurement
No	Eoatxin3/	CXCL8/	IL-5	MBP	IL-6	CCL3/	CCL11/	Cytosis	Protein	Glucose
	CCL 26	IL-8	pg/ml	ng/ml	pg/ml	MIP-1α	Eotaxin	ul	mg/dl	mg/dl
	pg/ml	pg/ml				pg/ml	pg/ml
1	8.389	1570.9	0.499	0.014	40.4	16.987	5.567	1	15	62
2	4.485	1829.4	0.736	0.01	59.9	21.103	6.021	1	37	30
3	4.616	1825.9	0.378	7.003	35.2	18.066	4.859	3	10	57
4	3.515	1512.3	0.69	0.236	28.5	14.967	5.056	1	33	52
5	3.918	1620.3	0.505	0.29	75.3	23.368	4.906	2	10	76
6	4.222	2165.3	0.813	0.616	76.1	33.925	6.029	16	15	55
7	7.597	1668.3	0.335	0.138	43.8	14.549	5.924	1	10	42
8	6.027	2375.9	0.395	0.453	36.4	37.279	6.021	20	10	68
9	4.332	1558.1	0.819	0.059	40.4	16.672	4.863	1	11	56
10	6.53	1658.4	0.522	1.803	36.7	25.759	5.612	21	11	61
11	7.265	1744.9	0.295	6.505	49.9	14.183	5.589	2	10	65
12	3.82	1562.8	0.447	14.871	68.7	22.029	5.909	8	18	59
13	3.995	1728.2	0.321	0.03	44	14.572	5.169	7	21	65
14	3.309	1583.6	0.362	0.585	38.9	16.847	4.916	19	10	60
15	3.554	1638.4	1.674	0.014	39.1	21.592	7.979	21	13	59
16	7.543	1771.8	0.507	12.813	39.3	18.708	9.2	10	24	64
17	3.759	1959.7	0.594	2.029	57.8	55.829	8.014	15	10	61
18	3.893	1695.9	0.748	0.017	49.7	20.597	7.784	7	14	61
19	4.691	1603.5	0.401	2.299	44.8	16.08	5.118	9	19	60
20	5.056	1491.4	0.526	0.153	44.7	15.689	4.49	4	10	53
21	3.612	1713.4	0.999	0.801	51.5	28.574	4.553	14	29	53
22	4.117	1747.1	0.311	0.997	34.1	17.452	6.238	8	11	53
23	4.087	1603.7	0.751	0.805	44	17.621	5.107	1	11	62
24	3.441	1837.7	0.441	0.07	52	17.11	5.233	5	16	67
25	3.615	1597	0.69	0.007	49.2	20.52	4.464	5	12	59
26	4.891	1600	0.8	1.023	59.7	18.351	12.518	5	35	75
27	4.476	1754.4	0.613	0.012	47.9	16.14	5.2	2	23	67
28	5.194	1577	0.691	0.011	63.5	31.102	7.419	17	42	31
29	5.837	1543.5	2.8	12.051	51.4	16.241	8.758	7	21	51
30	5.01	1597.9	0.996	13.095	49.5	17.201	8.485	2	13	59
