# Supplementary material for: Peripheral white blood cell patterns in children with hydrocephalus as a response to ventriculo-peritoneal shunt infection
Source: PLoS One. 2024 Aug 9;19(8):e0308131. doi: 10.1371/journal.pone.0308131 (PMC11315324; doi:10.1371/journal.pone.0308131)
Supplement: S3 Data — (XLS) [file pone.0308131.s003.xls]

## Sheet: Arkusz1
No	Record No	Admission Date	Discharge Date	Days	Surname	Name	Date of Birth	Sex
1	024187B	18.03.2006	20.12.2006	277	Stachera	Magdalena	28.03.1995	F
2	024187B	07-05.2007	25.08.2007	110	Stachera	Magdalena	28.03.1995	F
3	058756B	10.05.2004	08.01.2006	599	Michalak	Maria	18.05.2004	F
4	066088B	06.06.2005	11.02.2006	250	Sztendel	Ewa	30.03.2005	F
5	067643B	28.09.2005	03.08.2006	309	Popławski	Rafał	12.08.2005	M
6	068683B	20.10.2005	08.02.2006	111	Barczyński	Dominik	10.05.2005	M
7	069315B	23.11.2005	23.02.2005	92	Trznadlewski	Szymon	26.08.2005	M
8	070812B	19.04.2006	01.08.2006	104	Dobroń	Oskar	15.02.2006	M
9	072433B	24.07.2006	30.11.2006	129	Stelęgowska	Magdalena	25.04.2006	F
10	073535B	25.07.2006	20.01.2007	179	Kupis	Patryk	13.05.1996	M
11	079605B	19.06.2007	19.10.2007	122	Kotyla	Arkadiusz	08.03.1995	M
12	079711B	02.09.2007	13.02.2008	164	Abramowicz	Natalia	27.06.2007	F
13	080296B	16.04.2008	21.07.2008	96	Bednarek	Krzysztof	29.12.2006	M
14	082000B	15.01.2008	15.04.2008	91	Dyoniziak	Jan	14.11.2007	M
15	084266B	22.04.2008	10.08.2008	110	Żarczyński	Kacper	20.03.2008	M
16	085239B	08.05.2008	04.09.2008	119	Piwowar	Wiktoria	20.12.2007	F
17	085339B	08.06.2008	22.10.2008	136	Jakubowska	Julia	07.05.2008	F
18	086651B	15.07.2008	27.10.2008	104	Manukyan		25.06.2008	M
19	089536B	07.01.2009	01.06.2009	145	Przybyszewski	Adam	24.11.2008	M
20	092154B	06.04.2009	10.07.2009	95	Kasperczyk	Filip	06.08.2002	M
Stays	> or =	3m-ce	2006-2009
